# Supplementary material for: Generic amplification and next generation sequencing reveal Crimean-Congo hemorrhagic fever virus AP92-like strain and distinct tick phleboviruses in Anatolia, Turkey
Source: Parasit Vectors. 2017 Jul 14;10:335. doi: 10.1186/s13071-017-2279-1 (PMC5513282; doi:10.1186/s13071-017-2279-1)
Supplement: Supplementary file 1 — Distribution of the tick specimens according to species, sex and collection province. (XLS 31 kb) [file 13071_2017_2279_MOESM1_ESM.xls]

## Sheet: AdditionalFile1
Additional file 1: Table S1. Distribution of the tick specimens according to species, sex and collection province.
		PROVINCE
TICK SPECIES	Sex	Ankara	Antalya	Aydin	Bayburt	Cankiri	Diyarbakir	Edirne	Gumushane	Mardin	Mersin	Mugla	Siirt	Sivas	Van	Total
Argas persicus	♀	0	0	0	0	0	0	0	0	0	0	0	0	0	2	2
	♂	0	0	0	0	0	0	0	0	0	0	0	0	0	0	0	2
	Nymph	0	0	0	0	0	0	0	0	0	0	0	0	0	0	0	(0.2%)
Dermacentor marginatus	♀	10	0	0	0	15	0	0	3	0	0	13	0	5	0	46
	♂	2	0	0	0	11	0	0	0	0	0	11	0	0	0	24	70
	Nymph	0	0	0	0	0	0	0	0	0	0	0	0	0	0	0	(8.6%)
Haemaphysalis parva	♀	56	0	0	0	118	0	0	0	0	0	0	0	0	0	174
	♂	11	0	0	0	69	0	0	0	0	0	0	0	0	0	80	254
	Nymph	0	0	0	0	0	0	0	0	0	0	0	0	0	0	0	(31.2%)
Hyalomma aegyptium	♀	0	0	0	0	0	0	0	0	0	0	7	0	0	2	9
	♂	0	2	0	0	0	0	0	0	0	0	43	0	0	3	48	57
	Nymph	0	0	0	0	0	0	0	0	0	0	0	0	0	0	0	(7.0%)
Hyalomma anatolicum	♀	0	0	0	0	0	0	0	0	0	0	0	0	0	0	0
	♂	0	0	0	0	0	1	0	0	0	0	0	0	0	1	2	2
	Nymph	0	0	0	0	0	0	0	0	0	0	0	0	0	0	0	(0.2%)
Hyalomma scupense	♀	0	0	0	0	0	1	0	0	0	0	0	0	0	1	1
	♂	0	0	0	0	0	1	0	0	0	0	0	0	0	0	1	2
	Nymph	0	0	0	0	0	0	0	0	0	0	0	0	0	0	0	(0.2%)
Hyalomma excavatum	♀	0	0	0	0	0	5	0	0	0	0	1	0	0	0	6
	♂	0	0	0	0	0	2	0	0	0	0	1	0	0	0	3	9
	Nymph	0	0	0	0	0	0	0	0	0	0	0	0	0	0	0	(1.1%)
Hyalomma marginatum	♀	3	0	2	9	0	0	0	0	4	0	9	1	4	1	33
	♂	0	2	0	4	4	2	0	0	0	0	0	1	0	2	16	49
	Nymph	0	0	0	0	0	0	0	0	0	0	0	0	0	0	0	(6.0%)
Hyalomma rufipes	♀	0	0	0	0	0	1	0	0	0	0	0	0	0	0	1
	♂	0	0	0	0	0	0	0	0	0	0	0	0	0	0	0	1
	Nymph	0	0	0	0	0	0	0	0	0	0	0	0	0	0	0	(0.1%)
Hyalomma turanicum	♀	0	0	0	0	0	0	0	0	0	0	0	1	0	0	1
	♂	0	0	0	0	0	0	0	0	0	0	0	1	0	0	1	2
	Nymph	0	0	0	0	0	0	0	0	0	0	0	0	0	0	0	(0.2%)
Rhipicephalus annulatus	♀	0	0	0	0	0	0	0	0	0	0	7	0	0	0	7
	♂	0	0	0	0	0	0	0	0	0	0	0	0	0	0	0	7
	Nymph	0	0	0	0	0	0	0	0	0	0	0	0	0	0	0	(0.9%)
Rhipicephalus bursa	♀	0	0	0	0	0	0	0	0	0	27	25	0	0	7	59
	♂	0	0	0	0	0	0	0	0	0	17	17	0	0	3	37	96
	Nymph	0	0	0	0	0	0	0	0	0	0	0	0	0	0	0	(11.8%)
Rhipicephalus sanguineus	♀	0	2	0	0	0	0	6	0	0	112	16	0	0	0	136
complex	♂	0	0	0	0	0	0	0	0	0	69	16	0	0	1	86	263
	Nymph	0	0	0	0	0	0	0	0	0	24	17	0	0	0	41	(32.3%)
	Total	82	6	2	13	217	13	6	3	4	249	183	4	9	23	814
	Pool #	12	3	1	1	37	13	1	1	1	63	25	4	2	23	187
