# Supplementary material for: Generic amplification and next generation sequencing reveal Crimean-Congo hemorrhagic fever virus AP92-like strain and distinct tick phleboviruses in Anatolia, Turkey
Source: Parasit Vectors. 2017 Jul 14;10:335. doi: 10.1186/s13071-017-2279-1 (PMC5513282; doi:10.1186/s13071-017-2279-1)
Supplement: Supplementary file 2 — Pairwise comparison of the nucleotide and putative amino acid sequences of the L segment of tick phleboviruses identified in the study (MG22, 31, 36 and 49) with related viruses. Similarity rates are given in percent. (XLS 28 kb) [file 13071_2017_2279_MOESM2_ESM.xls]

## Sheet: AdditionalFile2
Additional file 2: Table S2. Pairwise comparison of the nucleotide and putative amino acid sequences of the L segment of tick phleboviruses identified in the study (MG22, 31, 36 and 49) with related viruses. Similarity rates are given in percent.
Nucleotide	MG22	MG31	MG36	MG49	BTV	LTV	ADTP	TTV	HTV	SFTSV
MG22	ID	0.99	0.976	0.801	0.635	0.588	0.563	0.564	0.422	0.425
MG31	0.99	ID	0.977	0.801	0.633	0.587	0.563	0.566	0.423	0.427
MG36	0.976	0.977	ID	0.799	0.63	0.585	0.562	0.565	0.421	0.426
MG49	0.801	0.801	0.799	ID	0.634	0.588	0.552	0.557	0.421	0.424
BTV	0.635	0.633	0.63	0.634	ID	0.566	0.556	0.557	0.416	0.418
LTV	0.588	0.587	0.585	0.588	0.566	ID	0.541	0.533	0.419	0.421
ADTP	0.563	0.563	0.562	0.552	0.556	0.541	ID	0.593	0.42	0.43
TTV	0.564	0.566	0.565	0.557	0.557	0.533	0.593	ID	0.421	0.426
HTV	0.422	0.423	0.421	0.421	0.416	0.419	0.42	0.421	ID	0.682
SFTSV	0.425	0.427	0.426	0.424	0.418	0.421	0.43	0.426	0.682	ID
Amino acid	MG22	MG31	MG36	MG49	BTV	LTV	ADTP	TTV	HTV	SFTSV
MG22	ID	0.995	0.988	0.876	0.518	0.602	0.482	0.483	0.263	0.269
MG31	0.995	ID	0.989	0.877	0.518	0.602	0.483	0.483	0.262	0.268
MG36	0.988	0.989	ID	0.876	0.514	0.599	0.48	0.481	0.265	0.27
MG49	0.876	0.877	0.876	ID	0.514	0.588	0.48	0.483	0.262	0.267
BTV	0.518	0.518	0.514	0.514	ID	0.535	0.48	0.477	0.282	0.284
LTV	0.602	0.602	0.599	0.588	0.535	ID	0.509	0.519	0.278	0.278
ADTP	0.482	0.483	0.48	0.48	0.48	0.509	ID	0.572	0.289	0.291
TTV	0.483	0.483	0.481	0.483	0.477	0.519	0.572	ID	0.283	0.282
HTV	0.263	0.262	0.265	0.262	0.282	0.278	0.289	0.283	ID	0.732
SFTSV	0.269	0.268	0.27	0.267	0.284	0.278	0.291	0.282	0.732	ID
BTV:	Bole tick virus strain BL075 (KM817664)
LTV:	Lihan tick virus strain LH1 (KM817672)
ADTP:	American dog tick phlebovirus isolate FI6 (KM048311)
TTV:	Tacheng Tick Virus strain TC252 (KM817684)
HTV:	Heartland virus isolate Patient1 (NC024495)
SFTSV:	Severe fever with thrombocytopenia syndrome virus strain HNXY31 (KC292336)
ID:	Identical
