# Supplementary material for: Generic amplification and next generation sequencing reveal Crimean-Congo hemorrhagic fever virus AP92-like strain and distinct tick phleboviruses in Anatolia, Turkey
Source: Parasit Vectors. 2017 Jul 14;10:335. doi: 10.1186/s13071-017-2279-1 (PMC5513282; doi:10.1186/s13071-017-2279-1)
Supplement: Supplementary file 4 — Pairwise comparison of the nucleotide and putative amino acid sequences of the S segment of tick phleboviruses identified in the study (MG22) with related viruses. Similarity rates are given in percent. (XLS 25 kb) [file 13071_2017_2279_MOESM4_ESM.xls]

## Sheet: AdditionalFile4
Additional file 4: Table S3. Pairwise comparison of the nucleotide and putative amino acid sequences of the S segment of tick phleboviruses identified in the study (MG22) with related viruses. Similarity rates are given in percent
Nucleotide	MG22	BTV	LTV	ADTP	TTV	HTV	SFTSV
MG22	ID	0.636	0.575	0.528	0.555	0.328	0.274
BTV	0.636	ID	0.546	0.564	0.539	0.328	0.274
LTV	0.575	0.546	ID	0.503	0.483	0.285	0.27
ADTP	0.528	0.564	0.503	ID	0.625	0.312	0.288
TTV	0.555	0.539	0.483	0.625	ID	0.341	0.306
HTV	0.328	0.328	0.285	0.312	0.341	ID	0.581
SFTSV	0.274	0.274	0.27	0.288	0.306	0.581	ID
Amino acid	MG22	BTV	LTV	ADTP	TTV	HTV	SFTSV
MG22	ID	0.554	0.52	0.431	0.452	0.28	0.28
BTV	0.554	ID	0.534	0.479	0.417	0.313	0.28
LTV	0.52	0.534	ID	0.424	0.39	0.26	0.286
ADTP	0.431	0.479	0.424	ID	0.527	0.273	0.293
TTV	0.452	0.417	0.39	0.527	ID	0.28	0.313
HTV	0.28	0.313	0.26	0.273	0.28	ID	0.664
SFTSV	0.28	0.28	0.286	0.293	0.313	0.664	ID
BTV:	Bole tick virus strain BL075 (KM817731)
LTV:	Lihan tick virus strain LH1 (KM817736)
ADTP:	American dog tick phlebovirus isolate FI6 (KM048312)
TTV:	Tacheng Tick Virus strain TC252 (KM817744)
HTV:	Heartland virus isolate Patient1 (JX005842)
SFTSV:	Severe fever with thrombocytopenia syndrome virus strain HNXY31 (KC292283)
ID:	Identical
