# Supplementary material for: Generic amplification and next generation sequencing reveal Crimean-Congo hemorrhagic fever virus AP92-like strain and distinct tick phleboviruses in Anatolia, Turkey
Source: Parasit Vectors. 2017 Jul 14;10:335. doi: 10.1186/s13071-017-2279-1 (PMC5513282; doi:10.1186/s13071-017-2279-1)
Supplement: Supplementary file 5 — Pairwise comparison of the nucleotide and putative amino acid sequences of the L segment of the Crimean-Congo hemorrhagic fever virus (CCHFV) identified in the study (MG48) with distinct CCHFV strains. Similarity rates are given in percent. (XLS 26 kb) [file 13071_2017_2279_MOESM5_ESM.xls]

## Sheet: AdditionalFile5
Additional file 5: Table S4. Pairwise comparison of the nucleotide and putative amino acid sequences of the L segment of the Crimean-Congo hemorrhagic fever virus (CCHFV) identified in the study (MG48) with distinct CCHFV strains. Similarity rates are given in percent
Nucleotide	MG48	AP92	Matin	Hoti	Kelkit06	Kashmanov	ArD8194	SPU415/85	AB1-2009
MG48	ID	0.951	0.781	0.773	0.771	0.771	0.777	0.776	0.778
AP92	0.951	ID	0.78	0.777	0.776	0.776	0.779	0.778	0.78
Matin	0.781	0.78	ID	0.87	0.868	0.871	0.864	0.865	0.864
Hoti	0.773	0.777	0.87	ID	0.956	0.965	0.894	0.894	0.895
Kelkit06	0.771	0.776	0.868	0.956	ID	0.957	0.891	0.891	0.892
Kashmanov	0.771	0.776	0.871	0.965	0.957	ID	0.893	0.894	0.893
ArD8194	0.777	0.779	0.864	0.894	0.891	0.893	ID	0.952	0.981
SPU415/85	0.776	0.778	0.865	0.894	0.891	0.894	0.952	ID	0.95
AB1-2009	0.778	0.78	0.864	0.895	0.892	0.893	0.981	0.95	ID
Amino acid	MG48	AP92	Matin	Hoti	Kelkit06	Kashmanov	ArD8194	SPU415/85	AB1-2009
MG48	ID	0.908	0.84	0.838	0.836	0.837	0.837	0.837	0.839
AP92	0.908	ID	0.91	0.907	0.906	0.906	0.907	0.907	0.908
Matin	0.84	0.91	ID	0.97	0.969	0.969	0.967	0.968	0.969
Hoti	0.838	0.907	0.97	ID	0.987	0.99	0.968	0.969	0.971
Kelkit06	0.836	0.906	0.969	0.987	ID	0.986	0.97	0.97	0.971
Kashmanov	0.837	0.906	0.969	0.99	0.986	ID	0.969	0.97	0.971
ArD8194	0.837	0.907	0.967	0.968	0.97	0.969	ID	0.987	0.994
SPU415/85	0.837	0.907	0.968	0.969	0.97	0.97	0.987	ID	0.988
AB1-2009	0.839	0.908	0.969	0.971	0.971	0.971	0.994	0.988	ID
AP92:	Crimean-Congo hemorrhagic fever virus strain AP92 (DQ211612)
Matin:	Crimean-Congo hemorrhagic fever virus strain Matin (AY422208)
Hoti:	Crimean-Congo hemorrhagic fever virus strain Kosova Hoti (EU044832)
Kelkit06:	Crimean-Congo hemorrhagic fever virus strain Turkey Kelkit06 (GQ337055)
Kashmanov:	Crimean-Congo hemorrhagic fever virus strain Kashmanov (DQ211618)
ArD8194:	Crimean-Congo hemorrhagic fever virus strain ArD8194 (DQ211613)
SPU415/85:	Crimean-Congo hemorrhagic fever virus strain SPU415/85 (DQ211622)
AB1-2009:	Crimean-Congo hemorrhagic fever virus strain Sudan AB1-2009 (HQ378183)
ID:	Identical
