# Supplementary material for: Generic amplification and next generation sequencing reveal Crimean-Congo hemorrhagic fever virus AP92-like strain and distinct tick phleboviruses in Anatolia, Turkey
Source: Parasit Vectors. 2017 Jul 14;10:335. doi: 10.1186/s13071-017-2279-1 (PMC5513282; doi:10.1186/s13071-017-2279-1)
Supplement: Supplementary file 6 — Pairwise comparison of the nucleotide and putative amino acid sequences of the M segment of the Crimean-Congo hemorrhagic fever virus (CCHFV) identified in the study (MG48) with distinct CCHFV strains. Similarity rates are given in percent. (XLS 26 kb) [file 13071_2017_2279_MOESM6_ESM.xls]

## Sheet: AdditionalFile6
Additional file 6: Table S5. Pairwise comparison of the nucleotide and putative amino acid sequences of the M segment of the Crimean-Congo hemorrhagic fever virus (CCHFV) identified in the study (MG48) with distinct CCHFV strains. Similarity rates are given in percent
Nucleotide	MG48	AP92	Matin	Hoti	Kelkit06	Kashmanov	ArD8194	SPU415/85	AB1-2009
MG48	ID	0.762	0.732	0.742	0.743	0.744	0.751	0.732	0.75
AP92	0.762	ID	0.748	0.746	0.745	0.743	0.751	0.746	0.748
Matin	0.732	0.748	ID	0.83	0.827	0.827	0.742	0.883	0.835
Hoti	0.742	0.746	0.83	ID	0.95	0.955	0.75	0.831	0.832
Kelkit06	0.743	0.745	0.827	0.95	ID	0.962	0.75	0.826	0.828
Kashmanov	0.744	0.743	0.827	0.955	0.962	ID	0.75	0.829	0.829
ArD8194	0.751	0.751	0.742	0.75	0.75	0.75	ID	0.74	0.75
SPU415/85	0.732	0.746	0.883	0.831	0.826	0.829	0.74	ID	0.831
AB1-2009	0.75	0.748	0.835	0.832	0.828	0.829	0.75	0.831	ID
Amino acid	MG48	AP92	Matin	Hoti	Kelkit06	Kashmanov	ArD8194	SPU415/85	AB1-2009
MG48	ID	0.797	0.786	0.781	0.778	0.783	0.785	0.783	0.79
AP92	0.797	ID	0.845	0.839	0.837	0.843	0.844	0.847	0.851
Matin	0.786	0.845	ID	0.923	0.917	0.924	0.852	0.952	0.942
Hoti	0.781	0.839	0.923	ID	0.974	0.98	0.849	0.924	0.926
Kelkit06	0.778	0.837	0.917	0.974	ID	0.978	0.846	0.914	0.92
Kashmanov	0.783	0.843	0.924	0.98	0.978	ID	0.848	0.923	0.927
ArD8194	0.785	0.844	0.852	0.849	0.846	0.848	ID	0.857	0.858
SPU415/85	0.783	0.847	0.952	0.924	0.914	0.923	0.857	ID	0.936
AB1-2009	0.79	0.851	0.942	0.926	0.92	0.927	0.858	0.936	ID
AP92:	Crimean-Congo hemorrhagic fever virus strain AP92 (DQ211625)
Matin:	Crimean-Congo hemorrhagic fever virus strain Matin (AF467769)
Hoti:	Crimean-Congo hemorrhagic fever virus strain Kosova Hoti (EU037902)
Kelkit06:	Crimean-Congo hemorrhagic fever virus strain Turkey Kelkit06 (GQ337054)
Kashmanov:	Crimean-Congo hemorrhagic fever virus strain Kashmanov (DQ211631)
ArD8194:	Crimean-Congo hemorrhagic fever virus strain ArD8194 (DQ211626)
SPU415/85:	Crimean-Congo hemorrhagic fever virus strain SPU415/85 (DQ211635)
AB1-2009:	Crimean-Congo hemorrhagic fever virus strain Sudan AB1-2009 (HQ378187)
ID:	Identical
