# Supplementary material for: Generic amplification and next generation sequencing reveal Crimean-Congo hemorrhagic fever virus AP92-like strain and distinct tick phleboviruses in Anatolia, Turkey
Source: Parasit Vectors. 2017 Jul 14;10:335. doi: 10.1186/s13071-017-2279-1 (PMC5513282; doi:10.1186/s13071-017-2279-1)
Supplement: Supplementary file 7 — Pairwise comparison of the nucleotide and putative amino acid sequences of the S segment of the Crimean-Congo hemorrhagic fever virus (CCHFV) identified in the study (MG48) with distinct CCHFV strains. Similarity rates are given in percent. (XLS 26 kb) [file 13071_2017_2279_MOESM7_ESM.xls]

## Sheet: AdditionalFile7
Additional file 7: Table S6. Pairwise comparison of the nucleotide and putative amino acid sequences of the S segment of the Crimean-Congo hemorrhagic fever virus (CCHFV) identified in the study (MG48) with distinct CCHFV strains. Similarity rates are given in percent
Nucleotide	MG48	AP92	Matin	Hoti	Kelkit06	Kashmanov	ArD8194	SPU415/85	AB1-2009
MG48	ID	0.905	0.795	0.801	0.795	0.795	0.78	0.789	0.786
AP92	0.905	ID	0.795	0.797	0.791	0.791	0.779	0.787	0.783
Matin	0.795	0.795	ID	0.861	0.857	0.864	0.791	0.861	0.853
Hoti	0.801	0.797	0.861	ID	0.969	0.975	0.797	0.838	0.835
Kelkit06	0.795	0.791	0.857	0.969	ID	0.973	0.793	0.833	0.831
Kashmanov	0.795	0.791	0.864	0.975	0.973	ID	0.791	0.836	0.833
ArD8194	0.78	0.779	0.791	0.797	0.793	0.791	ID	0.786	0.789
SPU415/85	0.789	0.787	0.861	0.838	0.833	0.836	0.786	ID	0.951
AB1-2009	0.786	0.783	0.853	0.835	0.831	0.833	0.789	0.951	ID
Amino acid	MG48	AP92	Matin	Hoti	Kelkit06	Kashmanov	ArD8194	SPU415/85	AB1-2009
MG48	ID	0.942	0.877	0.884	0.871	0.882	0.88	0.873	0.88
AP92	0.942	ID	0.922	0.928	0.915	0.926	0.926	0.915	0.922
Matin	0.877	0.922	ID	0.968	0.955	0.966	0.942	0.966	0.973
Hoti	0.884	0.928	0.968	ID	0.986	0.997	0.953	0.964	0.971
Kelkit06	0.871	0.915	0.955	0.986	ID	0.988	0.94	0.951	0.957
Kashmanov	0.882	0.926	0.966	0.997	0.988	ID	0.951	0.962	0.968
ArD8194	0.88	0.926	0.942	0.953	0.94	0.951	ID	0.937	0.944
SPU415/85	0.873	0.915	0.966	0.964	0.951	0.962	0.937	ID	0.993
AB1-2009	0.88	0.922	0.973	0.971	0.957	0.968	0.944	0.993	ID
AP92:	Crimean-Congo hemorrhagic fever virus strain AP92 (DQ211638)
Matin:	Crimean-Congo hemorrhagic fever virus strain Matin (AF527810)
Hoti:	Crimean-Congo hemorrhagic fever virus strain Kosova Hoti (DQ133507)
Kelkit06:	Crimean-Congo hemorrhagic fever virus strain Turkey Kelkit06 (GQ337053)
Kashmanov:	Crimean-Congo hemorrhagic fever virus strain Kashmanov (DQ211644)
ArD8194:	Crimean-Congo hemorrhagic fever virus strain ArD8194 (DQ211639)
SPU415/85:	Crimean-Congo hemorrhagic fever virus strain SPU415/85 (DQ211648)
AB1-2009:	Crimean-Congo hemorrhagic fever virus strain Sudan AB1-2009 (HQ378179)
ID:	Identical
